# Supplementary material for: Genome-Wide Identification and Expression Analysis of bHLH-MYC Family Genes from Mustard That May Be Important in Trichome Formation
Source: Plants (Basel). 2025 Jan 18;14(2):268. doi: 10.3390/plants14020268 (PMC11769027; doi:10.3390/plants14020268)
Supplement: Supplementary file 1 [file plants-14-00268-s001.zip]

Archive with 3 entries (3 files):
- Table S1 Members of the bHLH family in each of the three species.xlsx
- Table S2 Family members with bHLH-MYC structural domains.xlsx
- Table S3 Primer sequence information for members of bHLH-MYC.xlsx
