# Supplementary material for: Genome-Wide Identification and Expression Analysis of bHLH-MYC Family Genes from Mustard That May Be Important in Trichome Formation
Source: Plants (Basel). 2025 Jan 18;14(2):268. doi: 10.3390/plants14020268 (PMC11769027; doi:10.3390/plants14020268)
Supplement: Supplementary file 1 [file plants-14-00268-s001.zip › Table S1 Members of the bHLH family in each of the three species.xlsx]

## Sheet: Sheet1
Members of the bHLH family in each of the three species
Arabidopsis thaliana	Brassica rapa	Brassica juncea
AT1G01260.1	BraA01g001230	BjuVA01G01210
AT1G09530.1	BraA01g001780	BjuVA01G01750
AT1G12860.1	BraA01g006930	BjuVA01G07090
AT1G32640.1	BraA01g007840	BjuVA01G08120
AT1G59640.2	BraA01g020510	BjuVA01G09280
AT1G63650.1	BraA01g031660	BjuVA01G09290
AT1G68920.1	BraA02g012220	BjuVA01G09320
AT1G69010.1	BraA02g012850	BjuVA01G10120
AT2G16910.1	BraA02g019520	BjuVA01G21700
AT2G20180.2	BraA02g019560	BjuVA01G32660
AT2G22750.3	BraA02g038800	BjuVA02G12710
AT2G22760.1	BraA03g003430	BjuVA02G13410
AT2G22770.1	BraA03g012850	BjuVA02G20540
AT2G24260.1	BraA03g025390	BjuVA02G20580
AT2G31210.1	BraA03g026080	BjuVA02G40460
AT2G46510.1	BraA03g030770	BjuVA03G03300
AT3G23690.1	BraA03g030870	BjuVA03G12310
AT3G26744.1	BraA03g043230	BjuVA03G12780
AT4G00050.1	BraA03g044090	BjuVA03G25940
AT4G00480.2	BraA03g045050	BjuVA03G26680
AT4G00870.1	BraA03g047800	BjuVA03G31420
AT4G09820.1	BraA03g056780	BjuVA03G31510
AT4G16430.1	BraA04g015580	BjuVA03G44620
AT4G17880.1	BraA04g018530	BjuVA03G45600
AT4G28790.1	BraA04g018550	BjuVA03G49150
AT4G28800.2	BraA04g018560	BjuVA03G58330
AT4G28815.1	BraA04g019690	BjuVA04G14880
AT4G29930.3	BraA04g024670	BjuVA04G17720
AT4G30980.2	BraA04g024680	BjuVA04G17760
AT4G36930.1	BraA04g034350	BjuVA04G17780
AT4G37850.1	BraA05g001470	BjuVA04G18960
AT4G38070.1	BraA05g013940	BjuVA04G24090
AT5G41315.2	BraA05g024840	BjuVA04G34240
AT5G46760.1	BraA05g040690	BjuVA05G01310
AT5G46830.1	BraA06g006550	BjuVA05G14150
AT5G57150.4	BraA06g007380	BjuVA05G24810
AT5G58010.1	BraA06g038220	BjuVA05G40970
AT5G61270.1	BraA06g040890	BjuVA06G05820
AT5G62610.1	BraA06g044510	BjuVA06G06760
AT5G67110.1	BraA06g044520	BjuVA06G07220
	BraA06g044580	BjuVA06G08530
	BraA07g000610	BjuVA06G38010
	BraA07g009810	BjuVA06G40910
	BraA07g017570	BjuVA06G44750
	BraA07g019470	BjuVA06G44760
	BraA07g035190	BjuVA06G44820
	BraA07g035260	BjuVA07G02490
	BraA08g022150	BjuVA07G03980
	BraA08g022450	BjuVA07G09110
	BraA08g031620	BjuVA07G17040
	BraA09g000370	BjuVA07G18900
	BraA09g007600	BjuVA07G35650
	BraA09g013810	BjuVA07G35710
	BraA09g015700	BjuVA08G22920
	BraA09g023220	BjuVA08G23340
	BraA09g023260	BjuVA08G33010
	BraA09g023300	BjuVA09G00260
	BraA09g029840	BjuVA09G02740
	BraA09g056720	BjuVA09G07590
	BraA09g057540	BjuVA09G13750
	BraA09g057560	BjuVA09G15440
	BraA09g057580	BjuVA09G22490
	BraA09g065440	BjuVA09G22530
	BraA10g000650	BjuVA09G22560
	BraA10g016520	BjuVA09G28640
	BraA10g030710	BjuVA09G56330
		BjuVA09G57160
		BjuVA09G57170
		BjuVA09G57190
		BjuVA09G65260
		BjuVA10G00560
		BjuVA10G14820
		BjuVA10G15550
		BjuVA10G29040
		BjuVB01G00790
		BjuVB01G11470
		BjuVB01G16680
		BjuVB01G18020
		BjuVB01G18050
		BjuVB01G18060
		BjuVB01G20870
		BjuVB01G29580
		BjuVB01G30170
		BjuVB02G03300
		BjuVB02G08840
		BjuVB02G09970
		BjuVB02G14590
		BjuVB02G14610
		BjuVB02G14630
		BjuVB02G16430
		BjuVB02G21060
		BjuVB02G21070
		BjuVB02G26000
		BjuVB02G26910
		BjuVB02G40900
		BjuVB02G49320
		BjuVB02G49380
		BjuVB02G53580
		BjuVB02G56250
		BjuVB02G59870
		BjuVB02G70680
		BjuVB03G05120
		BjuVB03G10450
		BjuVB03G10920
		BjuVB03G13740
		BjuVB03G14010
		BjuVB03G14170
		BjuVB03G15700
		BjuVB03G32300
		BjuVB03G33510
		BjuVB03G41520
		BjuVB03G41550
		BjuVB03G55030
		BjuVB03G58770
		BjuVB04G02830
		BjuVB04G07550
		BjuVB04G14560
		BjuVB04G14570
		BjuVB04G14630
		BjuVB04G20680
		BjuVB04G22370
		BjuVB04G25340
		BjuVB04G27000
		BjuVB04G28000
		BjuVB04G42830
		BjuVB05G01090
		BjuVB05G01580
		BjuVB05G06820
		BjuVB05G07700
		BjuVB05G08590
		BjuVB05G18190
		BjuVB05G19640
		BjuVB05G32920
		BjuVB05G33080
		BjuVB05G33750
		BjuVB05G52780
		BjuVB05G52850
		BjuVB06G01060
		BjuVB06G15610
		BjuVB06G20290
		BjuVB07G12630
		BjuVB07G18510
		BjuVB07G23780
		BjuVB08G01990
		BjuVB08G10850
		BjuVB08G11280
		BjuVB08G23080
		BjuVB08G25010
		BjuVB08G26230
		BjuVB08G34070
		BjuVB08G34260
		BjuVB08G34550
		BjuVB08G34970
		BjuVB08G42530
