# Supplementary material for: Genome-Wide Identification and Expression Analysis of bHLH-MYC Family Genes from Mustard That May Be Important in Trichome Formation
Source: Plants (Basel). 2025 Jan 18;14(2):268. doi: 10.3390/plants14020268 (PMC11769027; doi:10.3390/plants14020268)
Supplement: Supplementary file 1 [file plants-14-00268-s001.zip › Table S2 Family members with bHLH-MYC structural domains.xlsx]

## Sheet: Sheet1
bHLH-MYC	BjuVA01G10120
	BjuVA01G21700
	BjuVA03G45600
	BjuVA03G49150
	BjuVA04G14880
	BjuVA04G24090
	BjuVA04G34240
	BjuVA05G01310
	BjuVA05G14150
	BjuVA05G24810
	BjuVA06G07220
	BjuVA06G44760
	BjuVA06G44820
	BjuVA07G03980
	BjuVA09G00260
	BjuVA09G13750
	BjuVA09G15440
	BjuVA09G22490
	BjuVA09G22530
	BjuVA09G22560
	BjuVA09G28640
	BjuVA10G00560
	BjuVB01G00790
	BjuVB01G11470
	BjuVB01G20870
	BjuVB02G09970
	BjuVB02G49380
	BjuVB02G59870
	BjuVB03G15700
	BjuVB03G32300
	BjuVB03G33510
	BjuVB03G55030
	BjuVB04G14560
	BjuVB04G14570
	BjuVB04G14630
	BjuVB04G20680
	BjuVB04G22370
	BjuVB04G42830
	BjuVB05G18190
	BjuVB05G19640
	BjuVB06G01060
	BjuVB06G20290
	BjuVB08G25010
	BjuVB08G34970
	BjuVB08G42530
