# Supplementary material for: Genome-Wide Identification and Expression Analysis of bHLH-MYC Family Genes from Mustard That May Be Important in Trichome Formation
Source: Plants (Basel). 2025 Jan 18;14(2):268. doi: 10.3390/plants14020268 (PMC11769027; doi:10.3390/plants14020268)
Supplement: Supplementary file 1 [file plants-14-00268-s001.zip › Table S3 Primer sequence information for members of bHLH-MYC.xlsx]

## Sheet: Sheet1
Primer information for five key gene clones
Gene ID	Primer name	Sequence
BjuVA05G24810	4810-F	ATGACGGAGCCGACGATGAATCTCT
	4810-R	TTAACCAATCTTTGAGATTAAACTC
BjuVA06G44820	4820-F	ATGAACGACTACTTCCTCAACGA
	4820-R	TCAATTGTCTCCTCCAACTTTCAA
BjuVA09G22490	2490-F	ATGGATGATCATCGGAGTCGTGTC
	2490-R	TTAACTGTCTTCTCCAACTTTCAA
BjuVA09G13750	3750-F	ATGGCTGCTGTAGAAAACAGAACGGT
	3750-R	TTAACATATCCATGCAACTCGTTGAAGTGC
BjuVB04G14560	4560-F	ATGGATCACTTAAATACAAACGTTAC
	4560-R	CTAATTAATTTTGGAGACCAACATGGCCCGAAGCTGC
Homologous recombination primer information for five key genes
Gene ID	Primer name	Sequence
BjuVA06G44820	2300-4820-F	GGACAGGGTACCCGGGGATCCATGAACGACTACTTCCTCAACGAGT
	2300-4820-R	GGTACTAGTGTCGACTCTAGAATTGTCTCCTCCAACTTTCAACATT
BjuVA05G24810	2300-4810-F	GGACAGGGTACCCGGGGATCCATGACGGAGCCGACGATGA
	2300-4810-R	GGTACTAGTGTCGACTCTAGAACCAATCTTTGAGATTAAACTCGCC
BjuVB04G14560	2300-4560-F	GGACAGGGTACCCGGGGATCCATGGATCACTTAAATACAAACGTTACC
	2300-4560-R	GGTACTAGTGTCGACTCTAGAATTAATTTTGGAGACCAACATGGC
BjuVA09G13750	2300-3750-F	GGACAGGGTACCCGGGGATCCATGGCTGCTGTAGAAAACAGAACG
	2300-3750-R	GGTACTAGTGTCGACTCTAGAACATATCCATGCAACTCGTTGAAG
BjuVA09G22490	2300-2490-F	GGACAGGGTACCCGGGGATCCATGGATGATCATCGGAGTCGTG
	2300-2490-R	GGTACTAGTGTCGACTCTAGAACTGTCTTCTCCAACTTTCAACATCA
